# Supplementary material for: A diabetic milieu increases ACE2 expression and cellular susceptibility to SARS-CoV-2 infections in human kidney organoids and patient cells
Source: Cell Metab. 2022 Jun 7;34(6):857–873.e9. doi: 10.1016/j.cmet.2022.04.009 (PMC9097013; doi:10.1016/j.cmet.2022.04.009)
Supplement: Data S1. Unprocessed source data underlying all blots and graphs and supporting data, related to Figures 1–7 and S1–S9 [file mmc2.zip › DataS1 Source Data/Data S1 Table.xlsx]

## Sheet: Figure 1
		Figure 1C.	Quantification of collagen fibers in Trichrome Masson images
			Control					Diabetic
			n1	n2	n3	n4	n5	n1	n2	n3	n4	n5	n6	n7
	n=5 independent biological replicates control condition and n=7 independent biological replicates diabetic condition. *P < 0.05, unpaired Student’s t-test with Welch's correction		297.66	241.42	287.827	289.495	301.119	295.978	343.908	359.846	369.486	292.134	339.307	310.802
		Figure 1E.	mRNA expression level of ECM markers (COL3A1, COL4A1) in kidney organoids exposed to Control or Diabetic conditions for 7 days
			COL3A1
			Control								Diabetic
			n1			n2			n3		n1			n2			n3
	n=2 independent biological replicates condition, each sample is a pool of 12 organoids. Three technical replicates are shown for two of the samples and two technical replicates are shown for one of the samples per condition. **P < 0.01, unpaired Student’s t-test with Welch's correction		0.033139	0.03604	0.042427	0.043101	0.043732	0.028819	0.029301	0.030334	0.10757	0.12318	0.055393	0.060968	0.060956	0.151058	0.152465	0.172795
			COL4A1
			Control								Diabetic
			n1			n2			n3		n1			n2			n3
			6.65e-05	6.32e-05	0.000334	0.0003	0.000309	0.000165	0.00016	0.000163	0.000228	0.000222	0.000342	0.00039	0.000329	0.0005	0.000407	0.000494
		Figure 1G.	Kinetic oxygen consumption rate (OCR) response, basal respiration and spare respiratory capacity, cellular ATP production and inner mitochondrial membrane proton leak in LTL+ cells isolated from control and diabetic kidney organoids.
			OCR
	10 biological replicates/group. ****P<0.0001, two-way ANOVA, followed by Bonferroni post-test.	Time	LTL+ from Control										LTL+ from Diabetic
		1.40244	0.061756	0.057919	0.059345	0.050362	0.056201	0.060766	0.058184	0.070727	0.058574	0.041743	0.073853	0.081915	0.080344	0.067752	0.063145	0.079996	0.028919	0.084552	0.08588	0.070965
		9.9432	0.062509	0.057921	0.058348	0.047628	0.056163	0.060118	0.058162	0.070299	0.057234	0.04135	0.073941	0.081926	0.081318	0.068802	0.062323	0.0793	0.031017	0.084013	0.083519	0.070762
		18.4866	0.061988	0.056683	0.059079	0.048626	0.054257	0.058949	0.05737	0.065324	0.056474	0.040087	0.07367	0.082708	0.081319	0.069	0.062269	0.077689	0.025691	0.082426	0.084541	0.070845
		27.1079	0.033027	0.02471	0.025078	0.020786	0.025624	0.031803	0.027312	0.038252	0.037564	0.008633	0.045238	0.051017	0.048004	0.038584	0.031751	0.04687	-0.014649	0.042126	0.043061	0.038284
		35.6232	0.036603	0.027923	0.026077	0.022203	0.027293	0.034857	0.030412	0.037119	0.034326	0.009464	0.046835	0.053368	0.049868	0.040586	0.034253	0.046104	-0.015567	0.046291	0.04703	0.040635
		44.172	0.037274	0.028222	0.029159	0.024618	0.029168	0.036137	0.030823	0.043629	0.034681	0.009344	0.047811	0.055529	0.051745	0.042659	0.037811	0.051069	-0.013866	0.051584	0.051207	0.043945
		52.8201	0.101652	0.087497	0.112046	0.084397	0.100767	0.095543	0.102077	0.110476	0.093992	0.007707	0.144961	0.151997	0.137101	0.095494	0.12952	0.139258	0.087335	0.162186	0.165159	0.107204
		61.3616	0.101015	0.107244	0.112118	0.084655	0.097307	0.108042	0.105493	0.118888	0.097184	0.007134	0.148307	0.160654	0.137102	0.097902	0.123264	0.148507	0.116653	0.173359	0.170424	0.122546
		69.9099	0.118565	0.117886	0.125115	0.091345	0.10958	0.120329	0.115963	0.137369	0.1087	0.007535	0.150198	0.16684	0.154493	0.109722	0.134155	0.160667	0.130034	0.186562	0.180029	0.140693
		78.5419	0.022962	0.007093	0.010808	0.008726	0.015032	0.015312	0.012306	0.018233	0.023232	0.005995	0.022184	0.02365	0.020659	0.019451	0.015783	0.018899	-0.046771	0.013404	0.018173	0.018659
		87.0936	0.02377	0.010282	0.013961	0.010019	0.016324	0.017839	0.014232	0.01865	0.024424	0.007757	0.022815	0.023456	0.021136	0.021005	0.018055	0.02262	-0.045175	0.015592	0.021446	0.020476
		95.6058	0.024184	0.009813	0.013671	0.010864	0.016839	0.01708	0.014332	0.020613	0.022224	0.007319	0.021788	0.022792	0.021243	0.020942	0.016559	0.02476	-0.043197	0.01473	0.021385	0.021518
			Basal Respiration
			LTL+ from Control										LTL+ from Diabetic
	*P < 0.05, **P < 0.005, unpaired t-test		0.062084	0.057508	0.058924	0.048872	0.05554	0.059944	0.057905	0.068783	0.057427	0.04106	0.073821	0.082183	0.080994	0.068518	0.062579	0.078995	0.028542	0.083664	0.084647	0.070857
			ATP Production
			LTL+ from Control										LTL+ from Diabetic
			0.02645	0.030556	0.032153	0.026336	0.028179	0.025679	0.02839	0.029117	0.021904	0.031913	0.027193	0.028878	0.031121	0.027908	0.027974	0.030981	0.043236	0.036997	0.037547	0.029903
			Maximal Respiration
			LTL+ from Control										LTL+ from Diabetic
			0.071443	0.077257	0.089655	0.064263	0.07519	0.073706	0.078329	0.082578	0.064435	__	0.101194	0.106526	0.093026	0.06043	0.094375	0.101463	0.126035	0.127369	0.124771	0.082526

## Sheet: Figure 2
		Figure 2B.	Quantification of ACE2 colocalization in LTL+ and WT1+ in kidney organoids exposed to Control or Diabetic conditions for 7 days
			Control																										Diabetic
			LTL													WT1													LTL																WT1
			n1	n2	n3	n4	n5	n6	n7	n8	n9	n10	n11	n12	n13	n1	n2	n3	n4	n5	n6	n7	n8	n9	n10	n11	n12	n13	n1	n2	n3	n4	n5	n6	n7	n8	n9	n10	n11	n12	n13	n14	n15	n16	n1	n2	n3	n4	n5
	Data are mean ± s.d. n = 13 (control) and n=16 (diabetic) organoids per condition. Z-stack confocal images from whole organoids were measured. ****P < 0.0001, One-way ANOVA, Tukey's multiple comparisons test.		0.829	0.785	0.817	0.713	0.695	0.701	0.726	0.719	0.731	0.71	0.865	0.778	0.772	0.019	0.026	0.029	0.058	0.078	0.03	0.073	0.052	0.093	0.064	0.085	0.095	0.139	0.86	0.801	0.772	0.82	0.765	0.748	0.753	0.654	0.788	0.736	0.801	0.659	0.68	0.638	0.691	0.793	0.038	0.022	0.044	0.027	0.087
		Figure 2C.	Quantification of ACE2 colocalization in LTL+ and CD31+ in kidney organoids exposed to Control or Diabetic conditions for 7 days
			Control						Diabetic
			LTL			CD31			LTL				CD31
			n1	n2	n3	n1	n2	n3	n1	n2	n3	n4	n1	n2	n3	n4
	Data are mean ± s.d. n = 3 (control) and n=4 (diabetic) organoids per condition. Z-stack confocal images from whole organoids were measured.****P < 0.0001, One-way ANOVA, Tukey's multiple comparisons test.		0.852	0.911	0.692	0.121	0.182	0.186	0.858	0.71	0.832	0.903	0.16	0.123	0.123	0.117
		Figure 2D.	Quantification of ACE2 colocalization in LTL+ and MEIS+ in kidney organoids exposed to Control or Diabetic conditions for 7 days
			Control								Diabetic
			LTL				MEIS				LTL				MEIS
			n1	n2	n3	n4	n1	n2	n3	n4	n1	n2	n3	n4	n1	n2	n3	n4
	Data are mean ± s.d. n = 4 (control) and n=4 (diabetic) organoids per condition. Z-stack confocal images from whole organoids were measured. ****P < 0.0001, One-way ANOVA, Tukey's multiple comparisons test.		0.755	0.731	0.846	0.886	0.267	0.259	0.283	0.191	0.812	0.805	0.839	0.849	0.257	0.296	0.269	0.335
		Figure 2E.	Quantification of the area of ACE2 + kidney organoids exposed to Control or Diabetic conditions for 7 days
			ACE2+
			Control																				Diabetic
			n1	n2	n3	n4	n5	n6	n7	n8	n9	n10	n11	n12	n13	n14	n15	n16	n17	n18	n19	n20	n1	n2	n3	n4	n5	n6	n7	n8	n9	n10	n11	n12	n13	n14	n15	n16	n17	n18	n19	n20	n21	n22	n23	n24
	Data are mean ± s.d. n = 20 (control) and n=24 (diabetic) organoids. Sum projections of Z-stack confocal images from whole organoids were measured. *P < 0.05, unpaired Student’s t-test		0.0533459	0.0442131	0.0510079	0.0375159	0.0411882	0.0483285	0.0505005	0.0253599	0.0207608	0.0240005	0.0312222	0.0234379	0.0284083	0.0503362	0.0251379	0.034791	0.0515222	0.0219424	0.025853	0.0181794	0.069013	0.0601512	0.0539539	0.0342352	0.0465936	0.0320219	0.061247	0.0732229	0.0421257	0.0416405	0.0599791	0.0252118	0.0423758	0.0341898	0.0448341	0.0462984	0.0326126	0.0337474	0.0597985	0.031202	0.0614841	0.0562758	0.0337464	0.021644
		Figure 2F.	Quantification of the mean fluorescence intensity of ACE2 + kidney organoids exposed to Control or Diabetic conditions for 7 days
			ACE2 MFI
			Control																						Diabetic
			n1				n2				n3		n4				n5				n6				n1				n2			n3				n4				n5				n6
	Data are mean ± s.d. n = 6 (control) and n=6 (diabetic) organoids. Measurements were performed in at least 3 sections per organoid and condition. ****P < 0.0001, unpaired Student’s t-test		89520.6	76375.3	85064.4	40845.1	96866	93799.2	90636.5	91072.8	74532.8	82312.1	58925.9	55770.2	75337.4	61956.3	61184.1	60695.7	59889.3	43475.5	53720.7	65665.6	60855.2	68058.7	84934.8	88673.6	78018.6	112257	94212.6	68013.8	128622	91073	57839.7	100091	113116	87324.5	69960.6	121948	76771.8	98380.1	112848	124331	122611	101979	96341.5	115155
		Figure 2G.	Quantification of changes in the protein expression for ACE2 in kidney organoids exposed to Control or Diabetic conditions for 7 days
			ACE2
			Control			Diabetic
			n1	n2	n3	n1	n2	n3
	n=3 independent biological replicates per condition, each sample is a pool of 12 organoids. *P < 0.05, unpaired Student’s t-test		1.05591	1.7904	0.86248	1.92614	2.90323	3.02945
		Figure 2H.	mRNA expression level of ACE2 in kidney organoids exposed to Control or Diabetic conditions for 7 days
			ACE2
			Control								Diabetic
			n1		n2		n3		n4		n1		n2		n3		n4		n5		n6
	n=4 biological samples for control condition and n=6 biological samples for diabetic condition, each sample is a pool of 12 organoids. Two technical replicates each.**P < 0.005, unpaired Student’s t-test		0.00038933	0.00048006	0.00038055	0.00031454	0.00047289	0.0004879	0.00037454	0.00043788	0.00048144	0.00054256	0.00060518	0.00036388	0.00044125	0.00049353	0.00067401	0.0005598	0.00074201	0.00091245	0.0007736	0.00076173
			ACE2 mRNA expression level in kidney organoids cultured in Control and Diabetic conditions for 7 days treated with actinomycin D (50µg/ml) for 30 min and the cultured for 4 and 8 hours
			ACE2
		Figure 2I.	Control						Control						Control						Diabetic						Diabetic						Diabetic
			0h						4h						8h						0h						4h						8h
			n1			n2			n1			n2			n1			n2			n1			n2			n1			n2			n1			n2
	n=2 biological replicates/group, poool 12 organoids, performing 3 technical replicates each. Ns, no statistical significance; ****P<0.0001, Two-way ANOVA, followed by Bonferroni post-test		96.7632	100.223	103.014	96.7632	100.223	103.014	35.193	36.0683	33.954	40.2522	38.4591	39.9511	34.9871	24.9925	35.3721	34.0755	34.3552	35.9793	98.3392	101.266	100.395	98.3392	101.266	100.395	52.4392	47.6881	50.5568	64.4435	61.946	65.9522	55.505	61.8343	62.6811	50.4008	55.2422	43.5378
		Figure 2L.	Quantification of SARS-CoV-2 infection as NP of colocalization in LTL+, CD31+ and WT1+ (calculated as changes of Manders' overlap coefficient) in kidney organoids exposed to Control or Diabetic conditions for 7 days.
			Control											Diabetic
			LTL				CD31				WT1			LTL		CD31		WT1
			n1	n2	n3	n4	n1	n2	n3	n4	n1	n2	n3	n1	n2	n1	n2	n1	n2
	Data are mean ± s.d. Measurements were performed in one section of at least n=3 (control) and n=2 (diabetic) organoids. ****P<0.0001, One-way ANOVA, Tukey's multiple comparisons test		0.691	0.669	0.697	0.79	0.013	0.011	0.001	0.009	0.01	0.022	0.004	0.614	0.758	0.022	0.001	0.002	0.002
		Figure 2M.	Corresponding quantification of SARS-CoV-2 infection as percentage of virus nuclear protein (NP) occupied area from images in K)
			NP
			Control										Diabetic
			n1		n2		n3		n4		n5		n1		n2		n3		n4		n5
	n=5 biological replicates/group performing 2 technical replicates per experimental replicate and condition. Technical replicates correspond to the sum projections of Z-stack confocal images from whole organoids. *P < 0.05, unpaired Student’s t-test.		9.54437	17.7342	20.7229	10.4961	14.1289	12.189	15.3714	13.5621	6.04067	19.5715	13.624	11.3076	27.2396	16.591	32.9881	27.7273	12.9792	16.0278	47.4819	33.544
[truncated: 11 more columns]

## Sheet: Figure 4
		Figure 4A.	mRNA expression levels of ACE2 in Mock or SARS-CoV-2 infected kidney organoids
			ACE2
			Mock				Infected
			n1		n2		n1		n2
	n=2 independent biological replicates per condition, each sample is a pool of 12 organoids. Two technical replicates each. *P < 0.05, unpaired Student’s t-test		0.003059	0.003465	0.00124039	0.001396	0.00033	0.000286	0.00016246	0.00021588
		Figure 4D.	Quantitative real time for the detection of SARS-CoV-2 and ACE2 mRNA at 3 dpi in Mock or SARS-CoV-2 infected ACE2 WT and ACE2 KO kidney organoids.
			SARS-CoV-2 (oligo 1)
			WT (C9)								WT (B10)								KO (G7)								KO (A10)
			Mock				Infected				Mock				Infected				Mock				Infected				Mock				Infected
			n1		n2		n1		n2		n1		n2		n1		n2		n1		n2		n1		n2		n1		n2		n1		n2
	n=2 independent biological replicates per condition, each sample is a pool of 12 organoids. Two technical replicates each. ****P < 0.0001, ns, no statistical significance, One-way ANOVA, Tukey's multiple comparisons test		0.00231526	0.00074245	0.00078058	2.1832e-05	34.9406	37.7295	32.2341	39.7427	0.00015386	2.7224e-05	2.778e-05	0.00344064	33.5482	14.8978	42.2871	46.679	0.00059122	0.0542918	1.1861e-05	1.1541e-05	0.00539188	0.00561863	0.0858076	0.0973451	3.5095e-05	4.5033e-05	0.00012982	9.2936e-05	0.00377154	0.0044371	0.0926912	0.104574

## Sheet: Figure 5
		Figure 5D.	mRNA expression levels of BSG in BSG WT and BSG KO kidney organoids
			BSG
			WT (D3) d20		WT (D3) d27		KO (H4) d20		KO (H4) d27
			n1		n1		n1		n1
	n=1 independent experiment from a pool of 12 organoids. Two technical replicates each.		0.0190243	0.0202616	0.0148402	0.0156366	0.00088137	0.00100957	0.00164355	0.00169481
		Figure 5H.	Quantitative real time at 3 dpi in Mock or SARS-CoV-2 infected BSG WT and BSG KO specimens for the detection of SARS-CoV-2 mRNA expression levels
			SARS-CoV-2 (oligo 1)
			WT (D3) d20				KO (H4) d20
			Mock		Infected		Mock		Infected
			n1		n1		n1		n1
	n=1 independent experiment, from a pool of 12 organoids. Two technical replicates each.		1.9145e-05	8.1647e-05	11.3331	10.9833	5.3044e-06	5.9741e-06	1.91596	1.99866
			SARS-CoV-2 (oligo 2)
			WT (D3) d20				KO (H4) d20
			Mock		Infected		Mock		Infected
			n1		n1		n1		n1
			2.0414e-05	2.2155e-05	10.8796	9.86926	7.142e-06	3.571e-06	2.11964	2.10563

## Sheet: Figure 6
		Figure 6C.	Quantitative real time for the detection of SARS-CoV-2 mRNA at 1 dpi in Mock or SARS-CoV-2 infected ACE2 WT and ACE2 KO kidney organoids exposed to Control or Diabetic conditions
			SARS-CoV-2 (oligo 1)
			WT (C9)								KO (A10)
			Control				Diabetic				Control				Diabetic
			Mock		Infected		Mock		Infected		Mock		Infected		Mock		Infected
			n1		n1		n1		n1		n1		n1		n1		n1
	n=1 independent experiment, each sample is a pool of 12 organoids. Two technical replicates each.		0.00019116	0.00027174	236.334	232.303	0.00088514	0.00080068	301.181	283.311	0.0021992	0.00229328	0.0280808	0.0240898	0.00058515	0.00064007	0.098086	0.112609
		Figure 6D.	Quantitative real time for the detection of ACE2 mRNA was performed at 1 dpi in mock or SARS-CoV-2 infected ACE2 WT and ACE2 KO kidney organoids exposed to Control or Diabetic conditions
			ACE2
			WT (C9)								KO (A10)
			Control				Diabetic				Control				Diabetic
			Mock		Infected		Mock		Infected		Mock		Infected		Mock		Infected
			n1		n1		n1		n1		n1		n1		n1		n1
	n=1 independent experiment, each sample is a pool of 12 organoids. Two technical replicates each.		0.00312703	0.00291733	0.00137667	0.00128779	0.00536109	0.00414135	0.00141485	0.00123357	0.00030085	0.00029239	0.00039763	0.0004112	0.00035977	0.00038232	0.00050508	0.00048043
		Figure 6G.	Quantification of ACE2 expression (shown as integrated density) from images shown in F)
			ACE2
			Control						Diabetic
			ACE2 Mock		ACE2 SARS				ACE2 Mock				ACE2 SARS
			n1		n1		n2		n1		n2		n1		n2
	at least n=1 organoid per condition, performing at least one technical replicate per sample per condition. Technical replicates correspond to the sum projections of Z-stack confocal images from whole organoids. ns, statistical significance, One-way ANOVA, Tukey's multiple comparisons test		46322.1	__	54726.2	56207.1	70613.1	71258.3	61000.3	77827.8	55590.4	87509.2	84267.1	62612.5	96801.8	80563.3
		Figure 6H.	Quantification of the area of SARS-CoV-2 infected cells from images shown in F)
			NP
			Control						Diabetic
			ACE2 Mock		ACE2 SARS				ACE2 Mock				ACE2 SARS
			n1		n1		n2		n1		n2		n1		n2
	at least n=1 organoid per condition, performing at least one technical replicate per sample per condition. Technical replicates correspond to the sum projections of Z-stack confocal images from whole organoids. *P < 0.05, One-way ANOVA, Tukey's multiple comparisons test		7.15457e-05	__	0.00270205	0.00794355	0.00319165	0.0113925	3.97251e-07	1.1466e-05	3.63493e-07	6.88984e-05	0.393121	0.298053	0.105587	0.0747791

## Sheet: Figure 7
		Figure 7B.	Kinetic oxygen consumption rate (OCR) response, basal respiration and spare respiratory capacity, cellular ATP production and inner mitochondrial membrane proton leak of HPTCs from Control and Diabetic HPTCs
			OCR
		Time	C#1				C#2			C#3				D#1			D#2			D#3
	Mean ± s.d. is calculated from 1 biological replicates/group performing at least 3 technical replicates each.*P<0.05, **P<0.005; ***P<0.0005,****P<0.0001, One-way ANOVA, Tukey's multiple comparisons test.	1.4997	0.099494	0.070906	0.074508	0.10389	0.131749	0.196583	0.169662	0.168013	0.198286	0.177748	0.216888	0.201695	0.461045	0.252872	0.483063	0.52277	0.342119	0.267737	0.322898	0.340802	0.304498
		9.98672	0.103794	0.076593	0.070233	0.10547	0.126656	0.134354	0.156757	0.176427	0.199675	0.182636	0.219482	0.203917	0.469765	0.253256	0.479137	0.515833	0.332789	0.268882	0.329378	0.338559	0.30087
		18.4956	0.102454	0.07696	0.073084	0.104698	0.127693	0.158215	0.152597	0.178118	0.207357	0.185096	0.225004	0.204975	0.472485	0.254334	0.47587	0.515776	0.328793	0.271493	0.333769	0.343893	0.299556
		27.0806	0.040324	0.035845	0.032934	0.043852	0.047615	0.045132	0.083075	0.062889	0.044164	0.059259	0.071681	0.070585	0.183343	0.096777	0.158982	0.172881	0.104551	0.077933	0.110891	0.130548	0.098161
		35.5934	0.052105	0.039498	0.03711	0.052896	0.054468	0.060945	0.100811	0.076089	0.052828	0.07492	0.092899	0.090246	0.194267	0.128156	0.174146	0.175213	0.116698	0.087903	0.119483	0.140378	0.108204
		44.0539	0.050629	0.039536	0.038963	0.055148	0.055438	0.065293	0.093366	0.084312	0.075065	0.084365	0.096729	0.098465	0.241692	0.140695	0.199025	0.187202	0.133844	0.100156	0.138586	0.151204	0.123463
		52.6186	0.15984	0.070536	0.047239	0.145496	0.154424	0.179577	0.149136	0.224551	0.254051	0.27671	0.290327	0.379619	1.17076	0.515363	1.19145	1.2286	0.651888	0.47714	0.450613	0.482013	0.468502
		61.0922	0.14993	0.076653	0.054111	0.149942	0.156578	0.182376	0.143713	0.245715	0.257639	0.278139	0.309948	0.4261	1.24447	0.521042	1.09034	1.14877	0.707463	0.50119	0.468513	0.445032	0.475856
		69.5485	0.156493	0.086431	0.061551	0.153166	0.173861	0.201316	0.181105	0.274549	0.30165	0.315117	0.360031	0.457257	1.30844	0.560285	1.19619	1.27239	0.800335	0.557898	0.537183	0.512697	0.53587
		78.1373	0.015028	0.019835	0.018375	0.023203	0.01458	0.011503	0.146298	0.01038	-0.020684	0.007867	0.011212	0.033203	0.080804	0.048616	0.10167	0.121664	0.062408	0.036712	0.064907	0.0983	0.05991
		86.6229	0.018742	0.020204	0.018552	0.0248	0.015848	0.013881	0.063475	0.017574	-0.034141	0.01569	0.024995	0.038661	0.105149	0.060921	0.110591	0.123762	0.069512	0.047685	0.078865	0.106593	0.06962
		95.113	0.018444	0.020568	0.01892	0.0237	0.019193	0.011829	0.060041	0.011146	-0.034191	0.014412	0.021295	0.036967	0.099313	0.057482	0.106577	0.112874	0.066795	0.046974	0.075563	0.103027	0.067109
			Basal Respiration
			C#1				C#2			C#3				D#1			D#2			D#3
			0.101644	0.07375	0.072371	0.10468	0.128699	0.163051	0.159672	0.174186	0.201773	0.181827	0.220458	0.202806	0.465405	0.253064	0.479357	0.518126	0.334567	0.269371	0.328682	0.341085	0.301641
			ATP Production
			C#1				C#2			C#3				D#1			D#2			D#3
			0.036683	0.022982	0.024661	0.037531	0.076192	0.105927	0.067255	0.099756	0.14442	0.108979	0.133355	0.080871	0.18204	0.093308	0.301972	0.339694	0.216203	0.180707	0.205695	0.200375	0.191699
			Maximal Respiration
			C#1				C#2			C#3				D#1			D#2			D#3
			0.055172	0.011474	0.049713		0.109114	0.130633	0.065567	0.173842	0.213761	0.217141	0.232999	0.179459	0.602277	0.232611	0.981944	1.03815	0.601531	0.423412	0.36245	0.339204	0.383467
		Figure 7D.	Quantification of changes in NP protein expression in D)
			Percentage of SARS-CoV-2 positive cells (+) per field
			C#1						C#2						D#1						D#2
			n1						n1						n1						n1
	n=2 independent biological replicates per condition. Performing at least 6 technical replicates each. ****P<0.0001, One-way ANOVA, Tukey's multiple comparisons test.		1	3	2	3	4	2	4	3	2	1	2	3	34	23	31	25	26	29	10	12	13	11	9	10
		Figure 7E.	qPCR at 1 dpi in SARS-CoV-2 infected Control and Diabetic HPTCs
			SARS-CoV-2
			C#1			C#2			D#1			D#2
	n=2 independent biological replicates per condition. Three technical replicates each.**P<0.01; ****P<0.0001, One-way ANOVA, Tukey's multiple comparisons test.		4.7337	5.9885	5.8437	3.0095	3.9237	4.3078	686.681	616.193	512.495	219.62	138.82	183.9
		Figure 7G.	qPCR analysis at 1 dpi in SARS-CoV- 2 infected versus mock in Control and Diabetic HPTCs that were treated with DCA or vehicle (control) for 16h prior infection.
			SARS-CoV-2
			C#3												D#2												D#3
			Vehicle mock			Vehicle infected			DCA mock			DCA infected			Vehicle mock			Vehicle infected			DCA mock			DCA infected			Vehicle Mock		Vehicle Infected				DCA Mock				DCA Infected
			n1			n1			n1			n1			n1			n1			n1			n1			n1		n1				n1				n1
	The data are represented as mean ± s.d. n=1 independent experimental replicates per condition. At least two technical replicates each.**P < 0.005 ,***P<0.001,****P<0.0001, One-way ANOVA, Tukey's multiple comparisons test.		0.0003	0.0002	0.0001	34.0887	16.9492	20.1602	0.0006	0.0009	0.0005	6.1474	8.0198	5.4457	0.001	0.007	0.001	55.583	29.912	36.17	0.001	0.004	0	10.6	15.18	14.964	0.000304	0.000225	69.1281	59.7646	81.5952	79.5875	5.24e-05	5.29e-05	7.35e-05	4.04e-05	33.5354	33.9444	50.0616	48.3404	57.4862	59.5933

## Sheet: Figure S1
		Figure S1 B.	mRNA expression level of proximal tubule markers (SLC3A1), podocyte markers (NPHS1, PODXL, WT1, MAFB), endothelial markers (Endoglin, VEGFR, PDGFRa) and stromal-like markers (MEIS1 and VIMENTIN) in Control and Diabetic kidney organoids
			SLC3A1
			Control								Diabetic
			n1		n2		n3		n4		n1		n2		n3		n4
	n=4 independent biological replicates per condition, each sample is a pool of 12 organoids. Two technical replicates each. ns, no statistical significance, unpaired Student’s t-test		0.028057	0.02333	0.031838	0.022889	0.0112506	0.0110603	0.0112957	0.0133456	0.032518	0.035968	0.051208	0.038229	0.0213655	0.0192893	0.0134706	0.0154873
			NPHS1
			Control								Diabetic
			n1		n2		n3		n4		n1		n2		n3		n4
			0.002232	0.001826	0.001263	0.001274	0.00053	0.000523	0.000732	0.000795	0.001584	0.001642	0.00141	0.001368	0.000915	0.000861	0.000738	0.000745
			PODXL
			Control								Diabetic
			n1		n2		n3		n4		n1		n2		n3		n4
			0.031379	0.033476	0.017481	0.015984	0.006248	0.006703	0.009355	0.008894	0.022296	0.020994	0.020104	0.018947	0.011875	0.011123	0.013635	0.011572
			WT1
			Control								Diabetic
			n1		n2		n3		n4		n1		n2		n3		n4
			0.042235	0.037091	0.034363	0.032827	0.0096399	0.0102785	0.0138261	0.0110738	0.036255	0.032601	0.036802	0.052904	0.0164591	0.0181556	0.0163231	0.0173886
			MAFB
			Control								Diabetic
			n1		n2		n3		n4		n1		n2		n3		n4
			0.013474	0.012169	0.009218	0.00922	0.0113161	0.00619596	0.0080861	0.00701156	0.017278	0.017658	0.0138	0.014278	0.0111684	0.010961	0.00747511	0.00802952
			Endoglin
			Control								Diabetic
			n1		n2		n3		n4		n1		n2		n3		n4
			0.001226	0.001633	0.000755	0.000923	0.000212	0.00027	0.000262	0.000254	0.002265	0.002433	0.00103	0.001072	0.000285	0.000278	0.000259	0.000219
			VEGFR
			Control								Diabetic
			n1		n2		n3		n4		n1		n2		n3		n4
			0.001983	0.002091	0.001103	0.001144	0.000115	8.47e-05	0.000209	0.000184	0.001262	0.001308	0.00141	0.001418	0.000256	0.000203	0.000343	0.000247
			PDGFRa
			Control								Diabetic
			n1		n2		n3		n4		n1		n2		n3		n4
			0.000838	0.000801	0.000448	0.000438	0.002427	0.002603	0.002744	0.00239	0.000797	0.000778	0.000676	0.000654	0.002407	0.002424	0.001843	0.001775
			MEIS1
			Control								Diabetic
			n1		n2		n3		n4		n1		n2		n3		n4
			0.03215	0.029158	0.018781	0.017163	0.013408	0.014162	0.015241	0.017389	0.017709	0.018357	0.019209	0.018151	0.015177	0.015192	0.016494	0.016774
			Vimentin
			Control								Diabetic
			n1		n2		n3		n4		n1		n2		n3		n4
			1.70089	1.63344	1.10562	0.967402	0.823578	0.48869	0.832037	0.749492	0.713571	0.733211	0.905852	0.923765	0.679715	0.74443	0.68745	0.726514
		Figure S1 F.	mRNA expression level of glycolytic enzymes (LDHA and HK2) in Control and Diabetic kidney organoids
			HK2
			Control				Diabetic
			n1		n2		n1		n2
	n=2 independent biological replicates per condition, each sample is a pool of 12 organoids. Two technical replicates each. **P < 0.01 , unpaired Student’s t-test		0.001749	0.002065	0.001992	0.002016	0.002659	0.002962	0.002641	0.002373
			LDHA
			Control				Diabetic
			n1		n2		n1		n2
			0.154951	0.158394	0.231691	0.224983	0.317331	0.313704	0.367877	0.353442
		Figure S1 G.	mRNA expression level of PGC1α in Control and Diabetic kidney organoids
			PGC1a
			Control						Diabetic
	n=3 biological samples per condition, each sample is a pool of 12 organoids. Two technical replicates each. ns, no statistical significance, **P < 0.01, unpaired Student’s t-test		n1		n2		n3		n1		n2		n3
			0.004453	0.004795	0.004432	0.003381	0.002994	0.003188	0.002174	0.002112	0.00201	0.002323	0.002158	0.002126

## Sheet: Figure S2
		Figure S2 C.	mRNA expression levels of PGC1α in LTL+ cells isolated from kidney organoids exposed to Control or Diabetic conditions
			PGC1a
			Control																Diabetic
			n1		n2		n3		n4		n5		n6		n7		n8		n1		n2		n3		n4		n5		n6
	n=8 independent biological replicates per control condition and n=6 independent biological replicates per diabetic condition. Two technical replicates each. **P < 0.01, unpaired Student’s t-test.		4.38528e-05	0.00010324	7.247e-05	6.21828e-05	5.01545e-05	6.33213e-05	7.55767e-05	5.50255e-05	8.78327e-05	8.78327e-05	3.14694e-05	3.2452e-05	0.000106132	4.51548e-05	6.81517e-05	4.29896e-05	4.59691e-05	5.95564e-05	4.27401e-05	6.61425e-05	4.75332e-05	5.19012e-05	4.99868e-05	5.08574e-05	1.96649e-06	1.96649e-06	1.20241e-05	1.20241e-05
		Figure S2 F.	Quantification of the percentage of ACE2⁺ cells in Control and Diabetic organoids by FACS analysis
			Control			Diabetic
			n1	n2	n3	n1	n2	n3
	n = 3 independent experiments, *P < 0.05, unpaired Student’s t-test		1.57	2.15	3.27	40.3	30.5	16.9
		Figure S2 G.	Quantification of the mean fluorescence intensity of ACE2⁺ cells in Control and Diabetic organoids by FACS analysis
			Control			Diabetic
			n1	n2	n3	n1	n2	n3
	n = 3 independent experiments, *P < 0.05, unpaired Student’s t-test		3.16129	3.66935	3.03226	11.6774	8.8629	6.83065

## Sheet: Figure S5
		Figure S5 D.	Protein levels of ACE2 in the generated clones
			ACE2
			WT (C9)	WT (B10)	KO (E3)	KO (C6)	KO (G7)	KO (A10)
			n1	n1	n1	n1	n1	n1
	n=1 independent experiment, each sample is a pool of 12 organoids.		0.138462	0.152575	0.04078	0.027813	0.002224	0.016182
		Figure S5 E.	mRNA expression level of ACE2 and TMPRSS2, podocyte markers (WT1 and PODXL) and proximal tubular markers (SLC3A1 and SLC16A1) in ACE2 WT and ACE2 KO kidney organoids
			ACE2
			WT (C9)		WT (B10)		KO (E3)		KO (C6)		KO (G7)		KO (A10)
			n1		n1		n1		n1		n1		n1
	n=1 independent experiment, each sample is a pool of 12 organoids. Two technical replicates each		0.00018346	0.00011014	8.3233e-05	0.00010468	4.7121e-05	4.3207e-05	1.1006e-05	1.7259e-05	1.727e-05	1.185e-05	2.8037e-05	3.505e-05
			TMPRSS2
			WT (C9)		WT (B10)		KO (E3)		KO (C6)		KO (G7)		KO (A10)
			n1		n1		n1		n1		n1		n1
			0.00089787	0.0007997	0.00027855	0.00020585	0.00037148	0.00030675	0.00085247	0.00068961	0.00042574	0.00039583	0.00042503	0.00032244
			WT1
			WT (C9)		WT (B10)		KO (E3)		KO (C6)		KO (G7)		KO (A10)
			n1		n1		n1		n1		n1		n1
			0.0546274	0.0479087	0.0283766	0.022864	0.0399344	0.0394166	0.019665	0.0237799	0.0177578	0.0178528	0.0549684	0.0507905
			PODXL
			WT (C9)		WT (B10)		KO (E3)		KO (C6)		KO (G7)		KO (A10)
			n1		n1		n1		n1		n1		n1
			0.0535459	0.0519344	0.0241646	0.0209673	0.034961	0.0360393	0.00600009	0.00726525	0.00905104	0.0102912	0.0532289	0.0474679
			SLC3A1
			WT (C9)		WT (B10)		KO (E3)		KO (C6)		KO (G7)		KO (A10)
			n1		n1		n1		n1		n1		n1
			0.0305967	0.0248673	0.0141957	0.0121057	0.0284467	0.0250927	0.00294641	0.00260834	0.00526346	0.00511464	0.021115	0.0203313
			SLC16A1
			WT (C9)		WT (B10)		KO (E3)		KO (C6)		KO (G7)		KO (A10)
			n1		n1		n1		n1		n1		n1
			0.101546	0.0695409	0.047098	0.049442	0.0595253	0.0590916	0.015116	0.0156112	0.0151055	0.0159597	0.0732419	0.103003

## Sheet: Figure S7
		Figure S7	Quantitative real time was performed at 3 dpi in Mock or SARS-CoV-2 infected (10^6 virus particles/organoid as determined in Vero cells) ACE2 WT and ACE2 KO kidney organoids
			SARS-CoV-2 (oligo 2)
			WT (C9)								WT (B10)								KO (G7)								KO (A10)
			Mock				Infected				Mock				Infected				Mock				Infected				Mock				Infected
			n1		n2		n1		n2		n1		n2		n1		n2		n1		n2		n1		n2		n1		n2		n1		n2
	n=2 independent biological replicates, each sample is a pool of 12 organoids. Two technical replicates each. ****P<0.0001, ns, no statistical significance. One-way ANOVA, Tukey's multiple comparisons test.		0.00708274	2.4957e-05	2.4226e-05	3.4362e-05	34.1927	35.6501	36.7086	33.598	1.2758e-05	2.417e-05	2.5125e-05	6.853e-06	15.4554	15.4345	45.9102	43.6962	0.00827181	0.00187033	3.908e-06	1.7737e-05	0.00595748	0.00643523	0.143216	0.0952258	3.0836e-05	2.9509e-05	0.0372719	0.00752097	0.00514506	0.00401338	0.0896652	0.093435
			WT1
			WT (C9)								WT (B10)								KO (G7)								KO (A10)
			Mock				Infected				Mock				Infected				Mock				Infected				Mock				Infected
			n1		n2		n1		n2		n1		n2		n1		n2		n1		n2		n1		n2		n1		n2		n1		n2
			0.0440349	0.0464679	0.0703298	0.0730345	0.0761307	0.0539031	0.0793215	0.0732596	0.0193173	0.0213373	0.148822	0.105075	0.0358233	0.0228651	0.0776112	0.0835438	0.141607	0.137514	0.0598448	0.05863	0.13928	0.151269	0.0498072	0.0568314	0.0816997	0.0816703	0.0569203	0.0625187	0.128997	0.128055	0.0591352	0.0670863
			PODXL
			WT (C9)								WT (B10)								KO (G7)								KO (A10)
			Mock				Infected				Mock				Infected				Mock				Infected				Mock				Infected
			n1		n2		n1		n2		n1		n2		n1		n2		n1		n2		n1		n2		n1		n2		n1		n2
			0.0336449	0.0315739	0.0470817	0.0505252	0.0567789	0.0627952	0.0861176	0.0810449	0.0125475	0.0130049	0.106869	0.0735318	0.0264974	0.0236336	0.0770619	0.0758517	0.0945937	0.0912297	0.0418363	0.0449732	0.0831953	0.0888094	0.0373412	0.040385	0.0662208	0.0572594	0.0508703	0.0486702	0.0894163	0.072703	0.0455951	0.0522356
			NPHS1
			WT (C9)								WT (B10)								KO (G7)								KO (A10)
			Mock				Infected				Mock				Infected				Mock				Infected				Mock				Infected
			n1		n2		n1		n2		n1		n2		n1		n2		n1		n2		n1		n2		n1		n2		n1		n2
			0.00179918	0.00195414	0.00287919	0.00243861	0.00328032	0.00313589	0.00316926	0.00367562	0.00067547	0.00080721	0.00427553	0.0045363	0.00136639	0.00136317	0.00428883	0.00422594	0.00630044	0.00602667	0.00300258	0.00279254	0.00586553	0.00531137	0.00178128	0.00190454	0.00291574	0.00286756	0.00272792	0.00282579	0.00367989	0.00383167	0.00322104	0.00305367
			NPHS2
			WT (C9)								WT (B10)								KO (G7)								KO (A10)
			Mock				Infected				Mock				Infected				Mock				Infected				Mock				Infected
			n1		n2		n1		n2		n1		n2		n1		n2		n1		n2		n1		n2		n1		n2		n1		n2
			0.0248288	0.025593	0.0648524	0.0710983	0.0399724	0.0405551	0.0485532	0.054491	0.00892435	0.00930723	0.0869248	0.0903534	0.017921	0.0185898	0.057036	0.0518633	0.0754541	0.0689333	0.0575922	0.0571089	0.0665644	0.0639514	0.0282159	0.0297325	0.058829	0.0615153	0.059419	0.0558221	0.0699938	0.0686056	0.0495537	0.0482689
			MAFB
			WT (C9)								WT (B10)								KO (G7)								KO (A10)
			Mock				Infected				Mock				Infected				Mock				Infected				Mock				Infected
			n1		n2		n1		n2		n1		n2		n1		n2		n1		n2		n1		n2		n1		n2		n1		n2
			0.0134262	0.0141288	0.0237367	0.0201727	0.0246127	0.021898	0.0490746	0.0456575	0.00692219	0.00740638	0.033318	0.0333208	0.0119169	0.0113444	0.0423702	0.0411305	0.0526152	0.0524926	0.0185096	0.0183622	0.0326414	0.0333281	0.0112238	0.0195642	0.0249162	0.0258293	0.0211353	0.0227523	0.0288938	0.0225506	0.0369984	0.0337977
			SLC16A1
			WT (C9)								WT (B10)								KO (G7)								KO (A10)
			Mock				Infected				Mock				Infected				Mock				Infected				Mock				Infected
			n1		n2		n1		n2		n1		n2		n1		n2		n1		n2		n1		n2		n1		n2		n1		n2
			0.0130273	0.0121512	0.0151177	0.0140197	0.0165656	0.016039	0.0131108	0.0130511	0.00967297	0.0071007	0.0369187	0.0358648	0.015577	0.0156662	0.0289988	0.0279726	0.0181257	0.0267446	0.0232266	0.0205715	0.0291113	0.0277883	0.0178716	0.0183151	0.0139394	0.0125428	0.0217838	0.0226979	0.0239403	0.0242717	0.0162686	0.0160997
			SLC3A1
			WT (C9)								WT (B10)								KO (G7)								KO (A10)
			Mock				Infected				Mock				Infected				Mock				Infected				Mock				Infected
			n1		n2		n1		n2		n1		n2		n1		n2		n1		n2		n1		n2		n1		n2		n1		n2
			0.0218622	0.0204261	0.0602277	0.056548	0.0254276	0.0235288	0.0232991	0.0244128	0.00593809	0.00578978	0.0503636	0.0543336	0.00828201	0.00932709	0.0246874	0.0247409	0.0684017	0.0621411	0.0615117	0.0461908	0.0811875	0.0797563	0.0338267	0.0361599	0.0807724	0.0712474	0.058962	0.0612166	0.124717	0.121549	0.0339026	0.0366997

[truncated: 2 more sheets: Figure S8, Figure S9]
